# Supplementary material for: Implementing Culture of Care in Germany
Source: Animals (Basel). 2025 Oct 8;15(19):2918. doi: 10.3390/ani15192918 (PMC12524104; doi:10.3390/ani15192918)
Supplement: Supplementary file 1 [file animals-15-02918-s001.zip]

Archive with 1 entries (1 files):
- animals-3893899-supplementary.pdf
